# Supplementary material for: Multi-Generational Kinship, Multiple Mating, and Flexible Modes of Parental Care in a Breeding Population of the Veery (Catharus fuscescens), a Trans-Hemispheric Migratory Songbird
Source: PLoS One. 2016 Jun 22;11(6):e0157051. doi: 10.1371/journal.pone.0157051 (PMC4917174; doi:10.1371/journal.pone.0157051)
Supplement: S1 File — This compressed file (.zip) includes the raw data files from the fragment analysis of PCR products from the 6 microsatellite markers used in this study. Two folders contain data files (.fsa) for two multiplexed samples, the first containing loci Cuμ02 (tagged with 6FAM), Cuμ04 (VIC), Cuμ05 (NED), and the second containing loci Cuμ10 (6FAM), Cuμ28 (VIC), and Cuμ32 (NED). Each bird in the sample (n = 58, including 37 adults and 21 offspring) is denoted with an odd number (1–115), and the file names correspond to those numbers (see S2 File). (ZIP) [file pone.0157051.s001.zip]

Archive with 118 entries (116 files):
- Loci_1_2_3/
- Loci_1_2_3/101_005.fsa
- Loci_1_2_3/103_007.fsa
- Loci_1_2_3/105_009.fsa
- Loci_1_2_3/107_011.fsa
- Loci_1_2_3/109_013.fsa
- Loci_1_2_3/111_015.fsa
- Loci_1_2_3/113_002.fsa
- Loci_1_2_3/115_004.fsa
- Loci_1_2_3/11_011.fsa
- Loci_1_2_3/13_013.fsa
- Loci_1_2_3/15_015.fsa
- Loci_1_2_3/17_002.fsa
- Loci_1_2_3/19_004.fsa
- Loci_1_2_3/1_001.fsa
- Loci_1_2_3/21_006.fsa
- Loci_1_2_3/23_008.fsa
- Loci_1_2_3/25_010.fsa
- Loci_1_2_3/27_012.fsa
- Loci_1_2_3/29_014.fsa
- Loci_1_2_3/31_016.fsa
- Loci_1_2_3/33_001.fsa
- Loci_1_2_3/35_003.fsa
- Loci_1_2_3/37_005.fsa
- Loci_1_2_3/39_007.fsa
- Loci_1_2_3/3_003.fsa
- Loci_1_2_3/41_009.fsa
- Loci_1_2_3/43_011.fsa
- Loci_1_2_3/45_013.fsa
- Loci_1_2_3/47_015.fsa
- Loci_1_2_3/49_002.fsa
- Loci_1_2_3/51_004.fsa
- Loci_1_2_3/53_006.fsa
- Loci_1_2_3/55_008.fsa
- Loci_1_2_3/57_010.fsa
- Loci_1_2_3/59_012.fsa
- Loci_1_2_3/5_005.fsa
- Loci_1_2_3/61_014.fsa
- Loci_1_2_3/63_016.fsa
- Loci_1_2_3/65_001.fsa
- Loci_1_2_3/67_003.fsa
- Loci_1_2_3/69_005.fsa
- Loci_1_2_3/71_007.fsa
- Loci_1_2_3/73_009.fsa
- Loci_1_2_3/75_011.fsa
- Loci_1_2_3/77_013.fsa
- Loci_1_2_3/79_015.fsa
- Loci_1_2_3/7_007.fsa
- Loci_1_2_3/81_002.fsa
- Loci_1_2_3/83_004.fsa
- Loci_1_2_3/85_006.fsa
- Loci_1_2_3/87_008.fsa
- Loci_1_2_3/89_010.fsa
- Loci_1_2_3/91_012.fsa
- Loci_1_2_3/93_014.fsa
- Loci_1_2_3/95_016.fsa
- Loci_1_2_3/97_001.fsa
- Loci_1_2_3/99_003.fsa
- Loci_1_2_3/9_009.fsa
- Loci_4_5_6/
- Loci_4_5_6/100_003.fsa
- Loci_4_5_6/102_005.fsa
- Loci_4_5_6/104_007.fsa
- Loci_4_5_6/106_009.fsa
- Loci_4_5_6/108_011.fsa
- Loci_4_5_6/10_009.fsa
- Loci_4_5_6/110_013.fsa
- Loci_4_5_6/112_015.fsa
- Loci_4_5_6/114_002.fsa
- Loci_4_5_6/116_004.fsa
- Loci_4_5_6/12_011.fsa
- Loci_4_5_6/14_013.fsa
- Loci_4_5_6/16_015.fsa
- Loci_4_5_6/18_002.fsa
- Loci_4_5_6/20_004.fsa
- Loci_4_5_6/22_006.fsa
- Loci_4_5_6/24_008.fsa
- Loci_4_5_6/26_010.fsa
- Loci_4_5_6/28_012.fsa
- Loci_4_5_6/2_001.fsa
- Loci_4_5_6/30_014.fsa
- Loci_4_5_6/32_016.fsa
- Loci_4_5_6/34_001.fsa
- Loci_4_5_6/36_003.fsa
- Loci_4_5_6/38_005.fsa
- Loci_4_5_6/40_007.fsa
- Loci_4_5_6/42_009.fsa
- Loci_4_5_6/44_011.fsa
- Loci_4_5_6/46_013.fsa
- Loci_4_5_6/48_015.fsa
- Loci_4_5_6/4_003.fsa
- Loci_4_5_6/50_002.fsa
- Loci_4_5_6/52_004.fsa
- Loci_4_5_6/54_006.fsa
- Loci_4_5_6/56_008.fsa
- Loci_4_5_6/58_010.fsa
- Loci_4_5_6/60_012.fsa
- Loci_4_5_6/62_014.fsa
- Loci_4_5_6/64_016.fsa
- Loci_4_5_6/66_001.fsa
- Loci_4_5_6/68_003.fsa
- Loci_4_5_6/6_005.fsa
- Loci_4_5_6/70_005.fsa
- Loci_4_5_6/72_007.fsa
- Loci_4_5_6/74_009.fsa
- Loci_4_5_6/76_011.fsa
- Loci_4_5_6/78_013.fsa
- Loci_4_5_6/80_015.fsa
- Loci_4_5_6/82_002.fsa
- Loci_4_5_6/84_004.fsa
- Loci_4_5_6/86_006.fsa
- Loci_4_5_6/88_008.fsa
- Loci_4_5_6/8_007.fsa
- Loci_4_5_6/90_010.fsa
- Loci_4_5_6/92_012.fsa
- Loci_4_5_6/94_014.fsa
- Loci_4_5_6/96_016.fsa
- Loci_4_5_6/98_001.fsa
