# Supplementary material for: Multi-Generational Kinship, Multiple Mating, and Flexible Modes of Parental Care in a Breeding Population of the Veery (Catharus fuscescens), a Trans-Hemispheric Migratory Songbird
Source: PLoS One. 2016 Jun 22;11(6):e0157051. doi: 10.1371/journal.pone.0157051 (PMC4917174; doi:10.1371/journal.pone.0157051)
Supplement: S3 File — KINGROUP 2.0 output showing individual genotypes and pairwise r-values (n = 666) for a sample of 37 adult Veeries at White Clay Creek State Park, DE. (CSV) [file pone.0157051.s003.CSV]

*	This is the results file [in KINSHIP format] of KINGROUP v2_090501
*	Saved at 19:03 Fri Sep 27 2013
*	Column delimiter: comma
*	Last saved file: GENETICS\KINSHIP\PAIRWISE_ESTIMATES.CSV
*	Last imported file: GENETICS\KINSHIP\CLANS.csv
*	Population
*
*	ALLELE FREQUENCY BLOCK
Cu?02a		Cu?04a		Cu?05a		Cu?10a		Cu?28a		Cu?32a
A	0.040541	A	0.256757	A	0.013514	A	0.108108	A	0.013514	A	0.067568
B	0.027027	B	0.013514	C	0.121622	B	0.040541	B	0.027027	B	0.472973
C	0.054054	C	0.22973	D	0.027027	C	0.027027	D	0.121622	C	0.135135
D	0.067568	D	0.040541	E	0.527027	D	0.22973	E	0.054054	D	0.108108
E	0.054054	E	0.135135	F	0.013514	E	0.135135	F	0.121622	E	0.108108
F	0.040541	F	0.135135	G	0.094595	F	0.054054	G	0.175676	F	0.067568
G	0.108108	G	0.094595	H	0.067568	G	0.027027	H	0.121622	G	0.040541
H	0.121622	H	0.027027	I	0.067568	H	0.081081	I	0.121622
I	0.148649	I	0.013514	J	0.013514	I	0.081081	J	0.067568
J	0.108108	J	0.040541	K	0.013514	J	0.067568	K	0.013514
K	0.054054	K	0.013514	L	0.013514	K	0.067568	L	0.013514
L	0.108108			M	0.013514	L	0.013514	M	0.040541
M	0.013514			N	0.013514	M	0.040541	N	0.040541
N	0.013514					N	0.027027	O	0.027027
O	0.027027							P	0.013514
P	0.013514							Q	0.013514
								R	0.013514
end
*
*	INDIVIDUAL GENOTYPES BLOCK
id	Cu?02a	Cu?04a	Cu?05a	Cu?10a	Cu?28a	Cu?32a
AORX	G / K	A / C	E / I	H / I	N / O	B / B
AXRO	E / L	B / H	C / E	D / H	F / I	B / B
FLOX	B / D	C / C	C / E	A / D	F / J	C / F
GRXL	J / L	F / I	E / E	G / H	B / H	C / C
LGOX	F / G	F / K	E / E	C / D	G / N	B / C
LXMA	C / D	C / E	C / E	E / K	F / G	B / B
MWFX	H / O	A / E	G / N	D / L	I / J	B / E
MWYX	G / H	C / F	H / H	J / M	I / R	B / D
OAMX	B / C	A / A	E / E	D / J	I / J	A / B
PXRA	H / I	A / G	E / E	D / K	H / I	A / D
XABL	F / J	A / F	E / H	E / H	E / M	A / B
XAGO	H / J	F / J	A / E	D / I	E / G	B / B
XARR	I / L	A / A	E / I	E / J	G / I	B / B
XARY	H / I	A / E	E / E	D / E	D / G	F / F
XAWO	I / L	C / E	C / D	E / I	H / J	B / E
XBRY	I / I	F / G	E / E	D / D	G / J	D / D
XBWW	G / I	C / D	G / M	G / H	D / G	B / B
XFOW	G / I	C / J	E / E	A / F	D / G	A / C
XFYB	G / L	E / E	E / G	A / E	F / P	B / B
XGLA	K / M	A / C	E / G	A / C	I / I	B / B
XGOA	E / L	C / G	E / E	E / K	G / Q	E / G
XGYO	A / I	D / G	C / E	D / N	D / D	B / B
XLLB	H / L	A / G	E / J	D / K	F / H	C / C
XLOB	C / J	F / G	F / I	E / H	B / O	B / B
XMYA	E / G	A / F	C / E	A / J	D / G	B / B
XOBG	E / L	A / A	C / E	A / I	G / H	B / B
XOLY	F / K	A / F	E / E	B / D	G / H	D / D
XOBW	H / J	C / J	E / E	B / F	A / H	B / B
XRAW	A / H	A / D	E / E	I / N	F / F	B / E
XROB	H / I	A / F	E / H	A / E	H / N	B / C
XWLF	D / J	C / E	G / I	F / M	I / L	E / E
XWOO	A / O	A / E	C / D	D / D	D / D	A / E
XWRY	N / P	C / E	G / H	J / K	E / G	F / G
YBXY	D / J	C / G	E / L	B / F	H / M	C / C
YMBX	D / G	C / E	C / E	A / E	D / K	B / D
YXMG	I / J	C / C	E / K	D / I	F / M	D / E
PLXM	C / K	A / H	G / I	D / M	E / F	F / G
*
*	RELATEDNESS estimator of Queller & Goodnight (1989) Evolution 43 p258 in its KINSHIP (Goodnight & Queller (1999) Molecular Ecology 8 p1231) variation.
*	whole pop				mean=-0.0002
*	ID	Group	PairID	PairGroup	r
*	XOBG		XMYA		0.6023
*	XOLY		XBRY		0.5639
*	XOBG		XARR		0.5407
*	XBRY		PXRA		0.5249
*	XARR		OAMX		0.4517
*	XOLY		PXRA		0.4393
*	XFYB		LXMA		0.4223
*	PXRA		OAMX		0.4191
*	YMBX		LXMA		0.4186
*	YBXY		GRXL		0.4139
*	XOBW		XAGO		0.4134
*	XLLB		PXRA		0.4034
*	XMYA		XARR		0.3966
*	XLLB		GRXL		0.3943
*	YMBX		XFYB		0.3869
*	XGLA		XARR		0.3694
*	XGYO		XBWW		0.3636
*	XWOO		XGYO		0.3629
*	YBXY		XLLB		0.3578
*	XOLY		LGOX		0.3414
*	YXMG		FLOX		0.3333
*	XBRY		XARY		0.3319
*	XARY		PXRA		0.3315
*	XGLA		AORX		0.3306
*	XMYA		XGYO		0.3223
*	XLOB		AORX		0.3175
*	XOBG		AXRO		0.3175
*	XOBG		AORX		0.3128
*	XARR		AORX		0.3089
*	YXMG		XBRY		0.3085
*	YMBX		XMYA		0.2965
*	XBWW		AORX		0.296
*	XWOO		MWFX		0.2884
*	XGLA		OAMX		0.2866
*	XOBG		XGLA		0.2811
*	XMYA		XBWW		0.2805
*	XBRY		LGOX		0.28
*	YBXY		XOBW		0.2784
*	XFOW		LGOX		0.2751
*	XLOB		XABL		0.2751
*	LGOX		GRXL		0.2727
*	XOBG		OAMX		0.2689
*	YBXY		FLOX		0.2641
*	XAGO		LGOX		0.2598
*	LXMA		AXRO		0.2542
*	XROB		XABL		0.2513
*	XMYA		AXRO		0.2508
*	XROB		XOBG		0.2462
*	XFOW		XARY		0.2453
*	XMYA		AORX		0.245
*	XGYO		AXRO		0.2443
*	XMYA		LGOX		0.2438
*	XMYA		XAGO		0.2438
*	XFYB		AXRO		0.2432
*	YMBX		FLOX		0.2415
*	XROB		XARR		0.2415
*	XWLF		MWFX		0.2412
*	YBXY		XFOW		0.2412
*	XGLA		AXRO		0.2381
*	XROB		XLLB		0.2308
*	XMYA		LXMA		0.2308
*	XOBW		XFOW		0.2287
*	XMYA		XFYB		0.2222
*	XOLY		XARY		0.2203
*	XAWO		LXMA		0.2185
*	XRAW		XGYO		0.2184
*	XLOB		XAGO		0.2168
*	XMYA		XGLA		0.2168
*	PLXM		XWRY		0.2157
*	XOBW		AORX		0.2146
*	XARR		AXRO		0.2135
*	XGLA		MWFX		0.2135
*	XGLA		XFYB		0.2135
*	YMBX		XFOW		0.2135
*	XFOW		FLOX		0.2124
*	XFYB		XAWO		0.2113
*	XOBG		XAGO		0.2113
*	XAGO		XABL		0.211
*	XFOW		XBRY		0.2108
*	XROB		GRXL		0.209
*	XOLY		OAMX		0.2085
*	XLOB		LXMA		0.2045
*	XMYA		OAMX		0.2023
*	YXMG		XWLF		0.2015
*	XOBW		LXMA		0.2011
*	XGOA		XFOW		0.2
*	XRAW		OAMX		0.1995
*	XOBG		LXMA		0.1989
*	OAMX		MWFX		0.1989
*	XRAW		XOBW		0.1954
*	XFOW		GRXL		0.1944
*	XOBG		XFYB		0.1944
*	XARY		OAMX		0.1944
*	XARR		LXMA		0.1942
*	XWOO		XARY		0.1935
*	XRAW		XOBG		0.1933
*	XOBW		XGLA		0.1913
*	XFYB		XARR		0.1902
*	XROB		PXRA		0.1874
*	XGOA		PXRA		0.1872
*	XGYO		XBRY		0.186
*	XARY		XARR		0.1839
*	XOBG		XAWO		0.1837
*	LXMA		FLOX		0.1837
*	XROB		LGOX		0.1833
*	XRAW		XLLB		0.1797
*	YMBX		XGYO		0.1789
*	XBWW		LXMA		0.1789
*	YXMG		XRAW		0.1786
*	XFYB		XBWW		0.1765
*	XOLY		GRXL		0.1745
*	XFOW		PXRA		0.1728
*	XGLA		XBWW		0.1711
*	XOBW		XOBG		0.1711
*	XABL		OAMX		0.1704
*	XGOA		LXMA		0.1704
*	XLOB		XARR		0.17
*	XBRY		OAMX		0.1694
*	YXMG		YBXY		0.1689
*	YXMG		XAWO		0.1667
*	XROB		XMYA		0.1638
*	XWRY		MWYX		0.1633
*	YMBX		XAWO		0.1624
*	XGOA		XARY		0.1622
*	AXRO		AORX		0.1604
*	XROB		XARY		0.1592
*	XAGO		AXRO		0.1592
*	XARR		XABL		0.1579
*	XLOB		XBWW		0.1555
*	XROB		MWYX		0.1554
*	LGOX		AORX		0.1528
*	XAGO		AORX		0.1528
*	XMYA		XFOW		0.1515
*	XBWW		XARR		0.1452
*	XRAW		AXRO		0.1452
*	XOBW		GRXL		0.1443
*	XRAW		PXRA		0.1417
*	XGOA		XBRY		0.1416
*	YBXY		XWLF		0.1411
*	XFYB		AORX		0.1405
*	XGYO		XAGO		0.1405
*	XRAW		AORX		0.1393
*	XLLB		FLOX		0.1393
*	LXMA		AORX		0.1385
*	XROB		XOBW		0.1385
*	XRAW		XAGO		0.1382
*	XAGO		LXMA		0.1371
*	XWLF		XAWO		0.1358
*	XABL		GRXL		0.1334
*	XARY		LGOX		0.1322
*	XRAW		XFYB		0.1283
*	XGYO		LXMA		0.1274
*	XLLB		XGOA		0.1262
*	OAMX		AXRO		0.125
*	XRAW		LXMA		0.125
*	YXMG		XGOA		0.125
*	YMBX		XBWW		0.125
*	XGYO		XARY		0.1239
*	XLOB		AXRO		0.1238
*	XRAW		XARY		0.1217
*	XGLA		LXMA		0.1201
*	XOBW		AXRO		0.1201
*	XFYB		MWFX		0.1189
*	OAMX		AORX		0.1189
*	OAMX		LGOX		0.1176
*	XWRY		XGOA		0.1176
*	XOBW		PXRA		0.1164
*	XGOA		GRXL		0.1162
*	XBRY		XAGO		0.116
*	XGLA		MWYX		0.1139
*	XOBW		XOLY		0.1139
*	XOBW		LGOX		0.1127
*	XOLY		XOBG		0.1117
*	XMYA		MWYX		0.1114
*	YXMG		XFOW		0.1102
*	XLOB		XGYO		0.1094
*	XARR		PXRA		0.1089
*	XLOB		XFYB		0.1083
*	XFOW		XBWW		0.1064
*	XOBW		XGYO		0.106
*	XARR		XAGO		0.1051
*	XOBW		XFYB		0.1049
*	XWRY		XWLF		0.1037
*	XOBG		XGYO		0.1037
*	XGYO		XARR		0.0991
*	XMYA		XLOB		0.0987
*	XOLY		XABL		0.0987
*	XWOO		OAMX		0.0984
*	XWOO		XAWO		0.0979
*	XABL		AORX		0.0968
*	PLXM		XWLF		0.0968
*	XOLY		XLLB		0.0968
*	XRAW		XARR		0.0968
*	XBWW		AXRO		0.0961
*	YXMG		PXRA		0.0961
*	YXMG		XOLY		0.0956
*	XAWO		MWFX		0.0953
*	XABL		LGOX		0.0953
*	XOBW		XMYA		0.0948
*	XLLB		LGOX		0.0935
*	PXRA		GRXL		0.0897
*	XBWW		XAGO		0.0883
*	XROB		XFOW		0.085
*	XOBW		OAMX		0.0838
*	XOLY		XGOA		0.0838
*	XARR		MWFX		0.083
*	XOBW		XLOB		0.0826
*	XARY		FLOX		0.0802
*	XLLB		XARY		0.0802
*	YMBX		AORX		0.0789
*	XGOA		LGOX		0.0789
*	XABL		MWYX		0.0762
*	XMYA		XABL		0.0744
*	XAWO		XARR		0.0735
*	XBRY		FLOX		0.0728
*	XLLB		XBRY		0.0728
*	XRAW		XGOA		0.0728
*	XOBW		XARR		0.0716
*	XBWW		MWYX		0.0716
*	XWRY		XARY		0.0716
*	XROB		XOLY		0.0708
*	XWRY		LXMA		0.0694
*	XOLY		XFOW		0.0691
*	XBRY		GRXL		0.0686
*	OAMX		FLOX		0.0654
*	XLLB		OAMX		0.0654
*	YMBX		XGLA		0.0653
*	XROB		AORX		0.0651
*	PLXM		XARY		0.0642
*	YMBX		XARY		0.0639
*	XROB		XAGO		0.0635
*	PLXM		XWOO		0.0633
*	YMBX		XWOO		0.0629
*	YBXY		XGOA		0.0617
*	XAWO		FLOX		0.0611
*	XGYO		XFOW		0.0604
*	XLOB		GRXL		0.0598
*	XROB		XFYB		0.0597
*	YMBX		MWYX		0.0597
*	YXMG		XOBW		0.0591
*	XWLF		XGLA		0.0587
*	XOBW		XABL		0.0583
*	XROB		XRAW		0.0583
*	XOBG		XLLB		0.0579
*	XWOO		XWLF		0.0572
*	XBWW		XAWO		0.0555
*	XOBG		XABL		0.0555
*	XOBW		XBWW		0.0553
*	XWLF		MWYX		0.0541
*	XOBG		XBWW		0.0528
*	XROB		XGLA		0.0526
*	PLXM		MWFX		0.0526
*	XOLY		XAGO		0.0515
*	LGOX		AXRO		0.0512
*	PLXM		OAMX		0.0489
*	XRAW		XOLY		0.0482
*	XROB		XBRY		0.0482
*	PXRA		LGOX		0.0469
*	XGYO		PXRA		0.0463
*	XOBW		XGOA		0.0463
*	XGOA		XAWO		0.0455
*	YBXY		XROB		0.0455
*	XOBG		XGOA		0.0437
*	XGYO		AORX		0.0437
*	XGYO		LGOX		0.0424
*	XFYB		LGOX		0.0411
*	XFYB		XAGO		0.0411
*	YMBX		XOBW		0.0411
*	XGYO		XFYB		0.0411
*	XRAW		LGOX		0.0398
*	GRXL		FLOX		0.0387
*	XWOO		PXRA		0.0387
*	XGOA		XARR		0.0385
*	XGLA		PXRA		0.0385
*	YMBX		XOBG		0.0382
*	YBXY		XOLY		0.0375
*	XFOW		OAMX		0.0358
*	XGYO		XGLA		0.0351
*	XGLA		LGOX		0.0345
*	XGLA		XAGO		0.0345
*	XROB		OAMX		0.0337
*	XARY		XAGO		0.0331
*	XOLY		XMYA		0.0331
*	XRAW		XGLA		0.0327
*	XFYB		XARY		0.0327
*	XROB		XLOB		0.0323
*	YBXY		PXRA		0.0318
*	XWRY		FLOX		0.0318
*	MWYX		AORX		0.0305
*	XAGO		MWYX		0.0291
*	XWOO		XBRY		0.0287
*	YBXY		LGOX		0.0278
*	XGOA		FLOX		0.0264
*	XWRY		XBWW		0.0264
*	LXMA		LGOX		0.0263
*	MWFX		AXRO		0.0263
*	XROB		XAWO		0.0244
*	PLXM		FLOX		0.0237
*	PLXM		XLLB		0.0237
*	PXRA		MWFX		0.0217
*	XRAW		XMYA		0.021
*	XWLF		FLOX		0.0204
*	XGYO		OAMX		0.0191
*	XARY		LXMA		0.0182
*	XWOO		XMYA		0.0179
*	XAGO		MWFX		0.0172
*	YXMG		YMBX		0.0172
*	XAGO		OAMX		0.0169
*	XRAW		MWFX		0.0169
*	XAWO		AXRO		0.0156
*	XOLY		XARR		0.0153
*	XMYA		XARY		0.0141
*	XOBG		PXRA		0.0127
*	XLOB		XGLA		0.0103
*	XGYO		XAWO		0.0099
*	XLLB		XFOW		0.0099
*	XARY		MWFX		0.0099
*	XOBG		LGOX		0.0085
*	XAWO		AORX		0.0079
*	XWLF		XGOA		0.0065
*	MWYX		MWFX		0.0057
*	XLOB		MWYX		0.0052
*	XOBW		XARY		0.0052
*	XBRY		XARR		0.0033
*	XARR		LGOX		0.0028
*	XOBG		XARY		0.0026
*	YMBX		XGOA		0.0016
*	OAMX		LXMA		0.0014
*	XOBW		MWYX		0.0013
*	GRXL		AXRO		0
*	FLOX		AXRO		-0.0014
*	XLLB		AXRO		-0.0014
*	YMBX		XWLF		-0.0029
*	XRAW		GRXL		-0.006
*	XARR		MWYX		-0.0065
*	XAGO		GRXL		-0.0079
*	XRAW		FLOX		-0.0079
*	XWOO		XLLB		-0.0084
*	XWOO		FLOX		-0.0084
*	YXMG		XWOO		-0.0096
*	LGOX		FLOX		-0.0101
*	YXMG		AORX		-0.0101
*	XABL		AXRO		-0.0112
*	YXMG		XAGO		-0.0116
*	XARY		GRXL		-0.012
*	XGLA		FLOX		-0.0132
*	PLXM		XOLY		-0.0132
*	XOBG		XLOB		-0.0145
*	YXMG		XARY		-0.0158
*	XWRY		XFYB		-0.0158
*	XBWW		LGOX		-0.016
*	XFYB		XABL		-0.016
*	XOBG		MWFX		-0.016
*	XABL		PXRA		-0.0161
*	XGOA		AXRO		-0.0174
*	XRAW		XABL		-0.0174
*	XLOB		XAWO		-0.0189
*	YXMG		MWYX		-0.0199
*	PLXM		AXRO		-0.0204
*	XGOA		XFYB		-0.0212
*	YMBX		XOLY		-0.0219
*	XWLF		XFYB		-0.0231
*	XOBW		XAWO		-0.0234
*	XGLA		XABL		-0.0234
*	XARY		XABL		-0.0249
*	PLXM		XRAW		-0.0253
*	OAMX		GRXL		-0.0269
*	YMBX		XROB		-0.0275
*	YXMG		LXMA		-0.0279
*	PLXM		AORX		-0.0279
*	YMBX		XBRY		-0.0294
*	PLXM		XGLA		-0.0308
*	YBXY		XABL		-0.0309
*	YMBX		AXRO		-0.0311
*	XOBG		GRXL		-0.0345
*	XLLB		MWFX		-0.0355
*	XOBW		FLOX		-0.0363
*	XOBW		XLLB		-0.0363
*	XWOO		XFOW		-0.037
*	XFYB		XFOW		-0.0377
*	XWOO		XOLY		-0.0388
*	XRAW		XFOW		-0.0391
*	XABL		LXMA		-0.0396
*	YMBX		LGOX		-0.0413
*	XBWW		MWFX		-0.0417
*	XBRY		AXRO		-0.0424
*	XFOW		AORX		-0.0432
*	XWLF		LXMA		-0.0434
*	XFOW		XAGO		-0.0448
*	XLLB		XARR		-0.0448
*	XOLY		AORX		-0.0448
*	XGLA		XFOW		-0.0448
*	XRAW		XBRY		-0.0448
*	XOLY		XGLA		-0.0461
*	XGOA		OAMX		-0.0462
*	XROB		XGYO		-0.0463
*	XWRY		MWFX		-0.0463
*	XWOO		AXRO		-0.0474
*	XWLF		XLOB		-0.0474
*	XMYA		XGOA		-0.0479
*	YMBX		YBXY		-0.0495
*	XWOO		XRAW		-0.0496
*	PLXM		XLOB		-0.0505
*	XOLY		MWYX		-0.0513
*	XWLF		XOBW		-0.0513
*	YXMG		GRXL		-0.0526
*	PXRA		AXRO		-0.0526
*	XBRY		MWYX		-0.0538
*	YBXY		XBRY		-0.0549
*	XWRY		XAWO		-0.0574
*	YXMG		XLLB		-0.0591
*	XFYB		MWYX		-0.0619
*	MWYX		AXRO		-0.0621
*	XAGO		PXRA		-0.0622
*	XFOW		LXMA		-0.0622
*	PLXM		XARR		-0.0635
*	YMBX		XLOB		-0.0638
*	YXMG		XBWW		-0.065
*	PXRA		MWYX		-0.0665
*	XMYA		XBRY		-0.0668
*	XOBW		XBRY		-0.0687
*	YXMG		XWRY		-0.0694
*	XBRY		MWFX		-0.0706
*	MWYX		LGOX		-0.0709
*	XOBG		XFOW		-0.0724
*	XFYB		OAMX		-0.0742
*	YXMG		XABL		-0.0753
*	XROB		LXMA		-0.0769
*	XWLF		XBWW		-0.0769
*	XWOO		XOBG		-0.0782
*	XFOW		XARR		-0.0784
*	PLXM		YXMG		-0.0784
*	YMBX		XARR		-0.0786
*	XBRY		XAWO		-0.0795
*	XBWW		XABL		-0.0802
*	XGYO		MWFX		-0.0815
*	XWRY		XABL		-0.0853
*	XLOB		LGOX		-0.086
*	OAMX		MWYX		-0.0867
*	MWYX		LXMA		-0.0876
*	XROB		MWFX		-0.0881
*	YBXY		LXMA		-0.0891
*	YBXY		XLOB		-0.0895
*	XOLY		FLOX		-0.0895
*	XFYB		GRXL		-0.0911
*	XBWW		XBRY		-0.0913
*	XGOA		XABL		-0.092
*	MWFX		AORX		-0.0937
*	XRAW		XAWO		-0.0953
*	PLXM		XABL		-0.0955
*	XLLB		XGYO		-0.0995
*	XGYO		FLOX		-0.0995
*	XWOO		XBWW		-0.1004
*	XLOB		OAMX		-0.1009
*	GRXL		AORX		-0.1009
*	XLLB		XFYB		-0.1009
*	YXMG		XGYO		-0.1009
*	XFYB		FLOX		-0.1009
*	XGLA		XAWO		-0.1016
*	XBRY		XABL		-0.1017
*	PLXM		XBRY		-0.1024
*	XAWO		XARY		-0.1032
*	XWRY		XFOW		-0.1032
*	XWLF		XFOW		-0.1038
*	XWRY		XWOO		-0.1044
*	YMBX		XWRY		-0.1058
*	YXMG		AXRO		-0.1063
*	XAWO		XAGO		-0.1076
*	XAWO		MWYX		-0.1079
*	XRAW		XBWW		-0.1082
*	XROB		FLOX		-0.1094
*	YBXY		XAWO		-0.1095
*	PXRA		FLOX		-0.1095
*	YXMG		XGLA		-0.1096
*	XWLF		XRAW		-0.1125
*	XWOO		XABL		-0.1126
*	XLOB		MWFX		-0.1127
*	FLOX		AORX		-0.1127
*	XFOW		XABL		-0.1129
*	MWYX		FLOX		-0.1141
*	XLLB		XAGO		-0.1143
*	MWFX		LXMA		-0.1146
*	XBWW		XARY		-0.1155
*	XGYO		XGOA		-0.1155
*	YXMG		LGOX		-0.1159
*	XROB		XBWW		-0.1164
*	YMBX		XABL		-0.117
*	XOBW		MWFX		-0.1176
*	XWRY		XGLA		-0.1185
*	XGYO		XABL		-0.1192
*	PLXM		XFYB		-0.12
*	XMYA		MWFX		-0.12
*	XMYA		GRXL		-0.123
*	XWLF		AORX		-0.123
*	XGOA		XGLA		-0.1245
*	XWRY		XAGO		-0.1257
*	YBXY		XWRY		-0.126
*	XOLY		XGYO		-0.1276
*	XARR		GRXL		-0.129
*	XROB		XGOA		-0.129
*	YXMG		OAMX		-0.129
*	XGOA		AORX		-0.1307
*	PLXM		PXRA		-0.1307
*	XWOO		XFYB		-0.1316
*	XGOA		XAGO		-0.1324
*	XLLB		LXMA		-0.1324
*	XMYA		XAWO		-0.1327
*	PLXM		MWYX		-0.1336
*	XOLY		AXRO		-0.1351
*	PLXM		XAGO		-0.1357
*	XOBG		FLOX		-0.1367
*	XMYA		FLOX		-0.1374
*	XAWO		GRXL		-0.1382
*	YMBX		XRAW		-0.1424
*	MWFX		FLOX		-0.1424
*	XLOB		XBRY		-0.1438
*	YXMG		MWFX		-0.1441
*	XLOB		XGOA		-0.146
*	XWOO		LGOX		-0.1461
*	XWOO		XAGO		-0.1461
*	XBWW		GRXL		-0.1475
*	XBRY		LXMA		-0.1475
*	XWLF		GRXL		-0.1489
*	XFOW		MWYX		-0.1491
*	XWRY		XMYA		-0.1493
*	XOBG		XBRY		-0.1501
*	XWLF		XARR		-0.1504
*	XGYO		MWYX		-0.1519
*	YBXY		XGYO		-0.1534
*	XWRY		XARR		-0.1538
*	PLXM		LXMA		-0.1544
*	XLLB		XAWO		-0.1544
*	XRAW		MWYX		-0.1548
*	YMBX		PXRA		-0.1551
*	XGLA		XARY		-0.1563
*	YBXY		XRAW		-0.1563
*	XARY		AXRO		-0.157
*	PLXM		XOBG		-0.157
*	YMBX		XAGO		-0.1609
*	XOLY		LXMA		-0.1618
*	YBXY		XGLA		-0.1622
*	XWOO		LXMA		-0.1622
*	XBWW		FLOX		-0.1634
*	YBXY		XARY		-0.1637
*	XARY		AORX		-0.165
*	XROB		AXRO		-0.1667
*	YBXY		MWYX		-0.1682
*	XWRY		XLLB		-0.1683
*	XWOO		XARR		-0.1695
*	XRAW		XLOB		-0.1697
*	PXRA		AORX		-0.1702
*	XABL		MWFX		-0.1706
*	YBXY		AORX		-0.1715
*	XOLY		MWFX		-0.1715
*	YMBX		OAMX		-0.172
*	YBXY		XAGO		-0.1732
*	XWRY		XBRY		-0.1758
*	XGYO		GRXL		-0.1765
*	XGOA		XBWW		-0.1814
*	YBXY		OAMX		-0.1818
*	XAWO		XABL		-0.1844
*	XLLB		XABL		-0.1846
*	PLXM		XBWW		-0.1848
*	YMBX		GRXL		-0.1848
*	XGLA		GRXL		-0.185
*	XOBG		MWYX		-0.1895
*	XWLF		XABL		-0.1898
*	MWYX		GRXL		-0.1908
*	YBXY		XOBG		-0.1911
*	PXRA		LXMA		-0.192
*	XWRY		XOLY		-0.1942
*	YMBX		MWFX		-0.1945
*	XFOW		XAWO		-0.1957
*	PLXM		XGOA		-0.1966
*	YXMG		XFYB		-0.1974
*	XMYA		PXRA		-0.1975
*	XFYB		XBRY		-0.1979
*	XWOO		XGOA		-0.198
*	XLLB		XGLA		-0.2037
*	XGLA		XBRY		-0.2043
*	XWLF		XARY		-0.2084
*	MWFX		LGOX		-0.2088
*	XLLB		MWYX		-0.2101
*	XWLF		AXRO		-0.2117
*	PLXM		XGYO		-0.215
*	LXMA		GRXL		-0.215
*	XBRY		AORX		-0.2153
*	XAWO		PXRA		-0.2164
*	XWLF		PXRA		-0.2166
*	XLLB		AORX		-0.2174
*	YBXY		XBWW		-0.2182
*	XOLY		XFYB		-0.2189
*	XAGO		FLOX		-0.2192
*	XWLF		XAGO		-0.2215
*	XWOO		XGLA		-0.2224
*	YXMG		XROB		-0.2261
*	XWRY		PXRA		-0.2263
*	XLOB		XLLB		-0.2264
*	XWLF		OAMX		-0.2265
*	XWOO		MWYX		-0.2281
*	XAWO		OAMX		-0.2281
*	XGOA		MWYX		-0.2281
*	YXMG		XLOB		-0.2281
*	YBXY		XWOO		-0.2295
*	XWRY		AORX		-0.2299
*	XBWW		OAMX		-0.2314
*	XWRY		LGOX		-0.2317
*	PLXM		YBXY		-0.2331
*	XWOO		AORX		-0.2358
*	XWRY		OAMX		-0.2364
*	YXMG		XOBG		-0.2364
*	XWRY		XROB		-0.2379
*	XWRY		XLOB		-0.2381
*	XWOO		XLOB		-0.2426
*	PLXM		LGOX		-0.2426
*	XWRY		XOBW		-0.2432
*	YXMG		XARR		-0.2432
*	XWOO		XROB		-0.2432
*	XWRY		GRXL		-0.2437
*	XMYA		XLLB		-0.2444
*	XWRY		XOBG		-0.2466
*	YBXY		XFYB		-0.2468
*	XWOO		GRXL		-0.2472
*	XWLF		XBRY		-0.2474
*	XOLY		XLOB		-0.2484
*	XFOW		AXRO		-0.25
*	PLXM		XROB		-0.25
*	XFYB		PXRA		-0.2517
*	PLXM		GRXL		-0.2532
*	XARY		MWYX		-0.2548
*	XWLF		XLLB		-0.2564
*	YBXY		AXRO		-0.2639
*	PLXM		XMYA		-0.2689
*	XGOA		MWFX		-0.2708
*	XLOB		XARY		-0.2711
*	XWLF		XOLY		-0.2758
*	XOLY		XBWW		-0.2844
*	XLOB		PXRA		-0.2853
*	XOLY		XAWO		-0.2853
*	XWLF		XGYO		-0.2868
*	PLXM		XAWO		-0.2883
*	YBXY		XARR		-0.2929
*	XABL		FLOX		-0.2963
*	YBXY		XMYA		-0.3
*	XWRY		XGYO		-0.3015
*	XWRY		XRAW		-0.3049
*	YBXY		MWFX		-0.3056
*	XWLF		LGOX		-0.319
*	YMBX		XLLB		-0.3208
*	MWFX		GRXL		-0.3225
*	PLXM		XFOW		-0.3227
*	XLOB		FLOX		-0.3243
*	XBWW		PXRA		-0.3265
*	XWRY		AXRO		-0.3265
*	XWLF		XOBG		-0.3274
*	XWLF		XROB		-0.3324
*	XWOO		XOBW		-0.3333
*	XAWO		LGOX		-0.3376
*	XARR		FLOX		-0.3406
*	XWLF		XMYA		-0.3443
*	PLXM		YMBX		-0.3483
*	PLXM		XOBW		-0.3536
*	YXMG		XMYA		-0.3542
*	XLLB		XBWW		-0.3649
*	XLOB		XFOW		-0.3668
*	XFOW		MWFX		-0.4065
